# Supplementary material for: A Mixed-Method Evaluation of a Rural Elementary School Implementing the Coordinated Approach to Child Health (CATCH) Program
Source: Nutrients. 2023 Jun 13;15(12):2729. doi: 10.3390/nu15122729 (PMC10304257; doi:10.3390/nu15122729)
Supplement: Supplementary file 1 [file nutrients-15-02729-s001.zip]

Archive with 1 entries (1 files):
- nutrients-2377405-supplementary.pdf
